# Supplementary material for: Molecular characterisation of 36 multilocus imprinting disturbance (MLID) patients: a comprehensive approach
Source: Clin Epigenetics. 2023 Mar 1;15:35. doi: 10.1186/s13148-023-01453-5 (PMC9979536; doi:10.1186/s13148-023-01453-5)
Supplement: Supplementary file 1 — Additional file 1. Table S1 Studies reporting on screening for MLID in ImpDis cohorts. Table S2 MS-MLPA results in the study population. DNA methylation alterations of 13 imprinted DMRs in 25 BWS/MLID and eleven SRS/MLID patients are shown. Oocyte-derived gDMRs are marked in red, sperm-derived gDMRs in blue. Table S3 ImprintSeq results. Mean methylation levels (MMLs) per locus and patient. The extent of methylation is shown by a colour gradient (red = high MML; green = low MML). The mean MML of the BWS/MLID and SRS/MLID group and its standard deviation from the control’s MML as well as the frequency of LOMs/GOMs per iDMR are listed below. Table S4 Application of the molecular MLID criteria proposed by Ochoa et al. (9) in the 27 patients examined by ImprintSeq. Table S5 Physical positions (CGRCh37/hg19) of the iDMRs analysed by MS-MLPA and ImprintSeq. Table S6 Discrepancy findings between MS-MLPA and ImprintSeq. In five iDMRs, discrepant results were examined by pyrosequencing. Table S7 WES results in our cohort. Pathogenic variants detected in NLRP2, NLRP5, and PADI6 in the six families for which data from NGS approaches have been published previously (14-16). The yet unpublished variant in NLRP7 is marked in red. Table S8 Clinical scores of the BWS/MLID (a) and SRS/MLID (b) patients, leaned on the BWS spectrum (BWSp)-scoring system suggested by Brioude et al. (17) and the Netchine-Harbison clinical scoring system (NH-CSS)(18). The frequency of clinical features of MLID patients is compared with those of single-locus patients of previously published studies (36, 38). Table S9 Birth parameters of the BWS/MLID and SRS/MLID patients, compared with those of single-locus patients from previously published studies (36, 38). Table S10 Reproductive history of the MLID mothers. Table S11 Functional properties of iDMRs with currently unknown clinical relevance but often affected in BWS/MLID or SRS/MLID patients. [file 13148_2023_1453_MOESM1_ESM.xlsx]

## Sheet: 1) publications on MLID cohorts
Authors	Title	Journal	PMID	Cohort	ImpDis	Methylation testing	Sanger	targeted NGS Panel	WES
Own				36	BWS-MLID (n=25), SRS-MLID (n=11)	MS-MLPA, ImprintSeq	confirmation	no	34 patients, 25 mothers
Pignata L, Cecere F, Verma A, Hay Mele B, Monticelli M, Acurzio B, Giaccari C, Sparago A, Hernandez Mora JR, Monteagudo-Sánchez A, Esteller M, Pereda A, Tenorio-Castano J, Palumbo O, Carella M, Prontera P, Piscopo C, Accadia M, Lapunzina P, Cubellis MV, de Nanclares GP, Monk D, Riccio A, Cerrato F	Novel genetic variants of KHDC3L and other members of the subcortical maternal complex associated with Beckwith-Wiedemann syndrome or Pseudohypoparathyroidism 1B and multi-locus imprinting disturbances.	Clin Epigenetics. 2022 May 28;14(1):71	35643636	10	BWS-MLID (n=7), PHP1b-MLID (n=3)	MS-MLPA, Infinium MethylationEPIC Bead Chip	4 mothers: TLE6, NLRP2, NLRP7, NLRP5, OOEP, PADI6, KHDC3L	6 mothers (SureSelect Human All Exon V7)	no
Begemann M, Rezwan FI, Beygo J, Docherty LE, Kolarova J, Schroeder C, Buiting K, Chokkalingam K, Degenhardt F, Wakeling EL, Kleinle S, González Fassrainer D, Oehl-Jaschkowitz B, Turner CLS, Patalan M, Gizewska M, Binder G, Bich Ngoc CT, Chi Dung V, Mehta SG, Baynam G, Hamilton-Shield JP, Aljareh S, Lokulo-Sodipe O, Horton R, Siebert R, Elbracht M, Temple IK, Eggermann T, Mackay DJG	Maternal variants in NLRP and other maternal effect proteins are associated with multilocus imprinting disturbance in offspring.	J Med Genet. 2018 Jul;55(7):497-504	29574422	38	TNDM-MLID, SRS-MLID, BWS-MLID	MS-PCR, MS-MLPA	confirmation	38 families (Nextera Rapid Capture Exome and Agilent SureSelect V.5 exome capture kit)	no
Soellner L, Kraft F, Sauer S, Begemann M, Kurth I, Elbracht M, Eggermann T	Search for cis-acting factors and maternal effect variants in Silver-Russell patients with ICR1 hypomethylation and their mothers.	Eur J Hum Genet. 2019 Jan;27(1):42-48	30218098	83	SRS-IC1 LOM (n=74), SRS-MLID (n=9)	MS-MLPA	no?	23 patients (CTCF/ZFP57 and OCT4/SOX2 binding sites, ICR1, ICR2), 21 moters (NLRP2–14, TRIM27, KHDC3L)	no
Ochoa E, Lee S, Lan-Leung B, Dias RP, Ong KK, Radley JA, Pérez de Nanclares G, Martinez R, Clark G, Martin E, Castaño L, Bottolo L, Maher ER.	ImprintSeq, a novel tool to interrogate DNA methylation at human imprinted regions and diagnose multilocus imprinting disturbance.	Genet Med. 2022 Feb;24(2):463-474	34906518	131 or 147?	AS (n=1), BWS (n=50), PHP1b (n=42), SRS (n=24), TNDM (n=14)	MS-MLPA, ImprintSeq, HM450K	no?	2 patients and parents (ZFP57/NLRP2/NLRP5/NLRP7/PADI6)	no
Bliek J, Verde G, Callaway J, Maas SM, De Crescenzo A, Sparago A, Cerrato F, Russo S, Ferraiuolo S, Rinaldi MM, Fischetto R, Lalatta F, Giordano L, Ferrari P, Cubellis MV, Larizza L, Temple IK, Mannens MM, Mackay DJ, Riccio A.	Hypomethylation at multiple maternally methylated imprinted regions including PLAGL1 and GNAS loci in Beckwith-Wiedemann syndrome	Eur J Hum Genet. 2009 May;17(5):611-9	19092779	119	BWS upd(11)pat (n=18), BWS-IC1 GOM (n=20), BWS-IC2 LOM (n=64), BWS-MLID (n=17)	Southern blotting hybridisation, COBRA, MS-PCR	DNMT3L	no	no
Kagami M, Matsubara K, Nakabayashi K, Nakamura A, Sano S, Okamura K, Hata K, Fukami M, Ogata T.	Genome-wide multilocus imprinting disturbance analysis in Temple syndrome and Kagami-Ogata syndrome.	Genet Med. 2017 Apr;19(4):476-482	27632690	9	TS14 (n=2), TS14-MLID (n=2), KOS14 (n=5)	pyrosequencing, HM450K	no?	2 MLID patients + mothers (ZFP57, NLRP2, NLRP7, KHDC3L, NLRP5, TRIM28)	no
Krzyzewska IM, Alders M, Maas SM, Bliek J, Venema A, Henneman P, Rezwan FI, Lip KVD, Mul AN, Mackay DJG, Mannens MMAM	Genome-wide methylation profiling of Beckwith-Wiedemann syndrome patients without molecular confirmation after routine diagnostics.	Clin Epigenetics. 2019 Mar 21;11(1):53	30898153	30	BWS (n=25), BWS-MLID (n=5)	MS-MLPA, HRMA, COBRA, MS-PCR, HM450K	CDKN1C	no	no
Rezwan FI, Docherty LE, Poole RL, Lockett GA, Arshad SH, Holloway JW, Temple IK, Mackay DJ.	A statistical method for single sample analysis of HumanMethylation450 array data: genome-wide methylation analysis of patients with imprinting disorders.	Clin Epigenetics. 2015 Apr 21;7(1):48	25918558	10	BWS-MLID (n=5), TNDM-MLID (n=5)	MS-PCR, HM450K	no	no	no
Rochtus A, Martin-Trujillo A, Izzi B, Elli F, Garin I, Linglart A, Mantovani G, Perez de Nanclares G, Thiele S, Decallonne B, Van Geet C, Monk D, Freson K.	Genome-wide DNA methylation analysis of pseudohypoparathyroidism patients with GNAS imprinting defects.	Clin Epigenetics. 2016 Jan 26;8:10	26819647	24	PHP (n=15), PHP-MLID (n=9)	MS-MLPA, pyrosequencing, Sequenom EpiTYPER, HM450K	no	no	no
Fontana L, Bedeschi MF, Maitz S, Cereda A, Faré C, Motta S, Seresini A, D'Ursi P, Orro A, Pecile V, Calvello M, Selicorni A, Lalatta F, Milani D, Sirchia SM, Miozzo M, Tabano S.	Characterization of multi-locus imprinting disturbances and underlying genetic defects in patients with chromosome 11p15.5 related imprinting disorders.	Epigenetics. 2018;13(9):897-909	30221575	28	BWS-IC1 GOM or IC2 LOM (n=11), BWS-MLID (n=10), SRS-IC1 LOM (n=5), SRS-MLID (n=2)	pyrosequencing, MassARRAY	no	12 MLID patients, 2 parents (ARID4A, ARID4B, C6ORF221, CTCF, DNMT1, DNMT3A, DNMT3B, DNMT3L, DPPA3, HIST1H1B, KDM1B, MBD3, MTA2, NLRP2, NLRP5, NLRP7, OOEP, PIWIL2, PIWIL4, PLD6, TLE6, TRIM28, UHRF1, ZFP42, ZFP57)	no
Kagami M, Hara-Isono K, Matsubara K, Nakabayashi K, Narumi S, Fukami M, Ohkubo Y, Saitsu H, Takada S, Ogata T.	ZNF445: a homozygous truncating variant in a patient with Temple syndrome and multilocus imprinting disturbance.	Clin Epigenetics. 2021 May 26;13(1):119	34039421	6	TS14-MLID (n=1), BWS/PHP1b-MLID (n=1), SRS-MLID (n=2), BWS-MLID (n=2)	pyrosequencing, Infinium MethylationEPIC Bead Chip	no	6 patients, 5 parents (SureSelect Human All Exon V6)	no
Docherty LE, Rezwan FI, Poole RL, Turner CL, Kivuva E, Maher ER, Smithson SF, Hamilton-Shield JP, Patalan M, Gizewska M, Peregud-Pogorzelski J, Beygo J, Buiting K, Horsthemke B, Soellner L, Begemann M, Eggermann T, Baple E, Mansour S, Temple IK, Mackay DJ.	Mutations in NLRP5 are associated with reproductive wastage and multilocus imprinting disorders in humans.	Nat Commun. 2015 Sep 1;6:8086	26323243	25	BWS-MLID (n=8), SRS-MLID (n=10), TNDM-MLID (n=7)	MS-MLPA, MS-SNuPE, MS-PCR, HM450K	14 patients, 19 mothers: NLRP5	25 patients, 13 parents, 1 mother (Agilent SureSelect V.5 capture kit)	no
Bens S, Kolarova J, Beygo J, Buiting K, Caliebe A, Eggermann T, Gillessen-Kaesbach G, Prawitt D, Thiele-Schmitz S, Begemann M, Enklaar T, Gutwein J, Haake A, Paul U, Richter J, Soellner L, Vater I, Monk D, Horsthemke B, Ammerpohl O, Siebert R.	Phenotypic spectrum and extent of DNA methylation defects associated with multilocus imprinting disturbances	Epigenomics. 2016 Jun;8(6):801-16	27323310	37	single locus (SRS, BWS, AS, PWS, TNDM (n=16)), MLID (n=21)	bisulfite pyrosequencing, bisulfite sequencing, MS-MLPA, HM450K	no	no	no
Cubellis MV, Pignata L, Verma A, Sparago A, Del Prete R, Monticelli M, Calzari L, Antona V, Melis D, Tenconi R, Russo S, Cerrato F, Riccio A.	Loss-of-function maternal-effect mutations of PADI6 are associated with familial and sporadic Beckwith-Wiedemann syndrome with multi-locus imprinting disturbance.	Clin Epigenetics. 2020 Sep 14;12(1):139	32928291	4	BWS-MLID (n=4)	pyrosequencing, COBRA, MS-MLPA, Infinium MethylationEPIC Bead Chip	confirmation	2 patients, 4 mothers (Agilent SureSelect V6 + UTR library)	no
Abbreviations:
AS:	Angelman syndrome
BWS:	Beckwith-Wiedemann syndrome
COBRA:	Combined Bisulfite Restriction Analysis
GOM:	Gain of methylation
HM450K:	Illumina Infinium HumanMethylation 450K BeadChip
HRMA:	High-resolution melting analysis
ImpDis	Imprinting disorder
KOS14:	Kagami-Ogata syndrome
LOM:	Loss of methylation
MLID:	Multilocus imprinting disturbance
MS:	Methylation-specific
MS-MLPA:	Methylation-specific multiplex ligation-dependent probe amplification
MS-SNuPE:	Methylation-sensitive single-nucleotide primer extension
PHP1b:	Pseudohypoparathyroidism type 1B
PWS:	Prader-Willi syndrome
SRS:	Silver-Russel syndrome
TNDM:	Transient neonatal diabetes mellitus
TS14:	Temple syndrome

## Sheet: 2) MS-MLPA results
iDMR	PLAGL1: alt-TSS-DMR	GRB10: alt-TSS-DMR	MEST: alt-TSS-DMR	H19/IGF2: IG-DMR	KCNQ1OT1: TSS-DMR	MEG3: TSS-DMR	MEG8: Int2-DMR	SNURF: TSS-DMR	PEG3: TSS-DMR	GNAS-NESP: TSS-DMR	GNAS-AS1: TSS-DMR	GNAS-XL: TSS-DMR	GNAS A/B: TSS-DMR	total number of iDMRs
Locus	6q24.2	7p12.2	7q32.2	11p15.5	11p15.5	14q32.2	14q32.2	15q11.2	19q13.43	20q13.32	20q13.32	20q13.32	20q13.32
germline derived	oocyte gDMR	oocyte gDMR	oocyte gDMR	sperm gDMR	oocyte gDMR	secondary gDMR	secondary gDMR	oocyte gDMR	oocyte gDMR	secondary gDMR	oocyte gDMR	oocyte gDMR	oocyte gDMR
BWS-1	LOM	0	0	0	LOM	0	0	0	0	0	0	0	0	2/13
BWS-2a	0	0	0	0	LOM	0	NA	LOM	GOM	0	0	0	NA	3/11
BWS-2b	LOM	LOM	LOM	0	LOM	0	0	0	0	0	0	0	0	4/13
BWS-3	0	LOM	LOM	0	LOM	0	0	0	0	GOM	LOM	LOM	LOM	7/13
BWS-4	0	0	LOM	0	LOM	0	0	0	0	GOM	LOM	LOM	LOM	6/13
BWS-5	0	0	LOM	0	LOM	0	0	0	LOM	0	0	0	0	3/13
BWS-6	0	0	LOM	0	LOM	0	0	LOM	0	0	0	0	0	3/13
BWS-7	LOM	0	0	0	LOM	0	0	0	0	0	0	0	0	2/13	33
BWS-8	LOM	LOM	LOM	0	LOM	0	NA	0	0	0	0	0	0	4/12
BWS-9	0	0	LOM	0	LOM	0	0	0	LOM	0	0	0	0	3/13
BWS-10	0	0	0	0	LOM	0	0	0	0	0	0	LOM	0	2/13
BWS-11	LOM	LOM	0	0	LOM	0	NA	0	0	0	0	0	0	3/12
BWS-12	0	LOM	0	0	LOM	0	0	0	LOM	0	0	0	0	3/13
BWS-13	0	0	LOM	0	LOM	0	0	0	0	0	0	0	0	2/13
BWS-14	0	0	0	0	LOM	0	0	0	LOM	GOM	LOM	LOM	LOM	6/13
BWS-15a	LOM	LOM	LOM	LOM	LOM	0	0	0	0	GOM	LOM	LOM	LOM	9/13
BWS-15b	0	LOM	LOM	0	LOM	LOM	GOM	LOM	0	0	0	0	0	6/13
BWS-16	LOM	0	0	0	LOM	0	NA	0	0	GOM	LOM	LOM	LOM	6/12
BWS-17	0	LOM	0	0	LOM	0	0	0	0	0	LOM	LOM	LOM	5/13
BWS-18a	0	0	LOM	0	LOM	0	0	0	GOM	0	0	0	0	3/13
BWS-18b	0	0	LOM	0	LOM	0	0	0	GOM	0	0	0	0	3/13
BWS-19	0	0	LOM	0	LOM	0	NA	0	0	0	LOM	LOM	LOM	5/12
BWS-20	0	0	LOM	0	LOM	0	0	0	0	0	0	LOM	0	3/13
BWS-21	LOM	0	LOM	0	LOM	0	0	0	LOM	GOM	LOM	LOM	LOM	8/13
BWS-22	LOM	0	0	0	LOM	0	0	0	LOM	0	LOM	LOM	LOM	6/13
total number of alterations	9/25 LOM	8/25 LOM	15/25 LOM	1/25 LOM	25/25 LOM	1/25 LOM	1/20 GOM	3/25 LOM	6/25 LOM 3/25 GOM	6/25 GOM	9/25 LOM	11/25 LOM	9/24 LOM	average 4.4*
percentage	36.0%	32.0%	60.0%	4.0%	100%	4.0%	5.0%	12.0%	24.0% LOM 12.0% GOM	24.0%	36.0%	44.0%	37.5%
SRS-1	0	LOM	LOM	LOM	LOM	LOM	GOM	0	0	GOM	LOM	LOM	LOM	10/13
SRS-2	0	0	0	LOM	LOM	0	0	0	0	0	0	0	0	2/13
SRS-3	LOM	LOM	LOM	LOM	0	0	0	0	0	0	0	0	0	4/13
SRS-4	LOM	0	LOM	LOM	0	0	0	0	0	0	0	0	0	3/13
SRS-5	LOM	LOM	LOM	LOM	LOM	LOM	0	0	0	GOM	LOM	LOM	LOM	11/13
SRS-6	0	0	LOM	LOM	LOM	0	0	0	0	0	0	0	0	3/13
SRS-7	0	LOM	0	LOM	LOM	0	NA	0	0	GOM	LOM	LOM	LOM	7/12
SRS-8	0	0	0	LOM	0	LOM	0	0	0	0	0	LOM	0	3/13
SRS-9	0	0	0	LOM	0	0	0	LOM	0	0	0	0	0	2/13
SRS-10	0	0	0	LOM	LOM	0	NA	0	0	0	0	0	0	2/12
SRS-11	0	LOM	LOM	LOM	LOM	LOM	GOM	0	0	GOM	0	LOM	0	8/13
total number of alterations	3/11 LOM	5/11 LOM	6/11 LOM	11/11 LOM	7/11 LOM	4/11 LOM	2/9 GOM	1/11 LOM	0/11	4/11 GOM	3/11 LOM	5/11 LOM	3/11 LOM	average 5.1*
percentage	27.3%	45.5%	54.5%	1	63.6%	36.4%	22.2%	9.1%	0	36.4%	27.3%	45.5%	27.3%
* average for the patients for whom all iDMRs were examined
0	no aberrant methylation
Abbreviations:
gDMR:	Germline differentially methylated region
NA:	Not assessed

## Sheet: 3) ImprintSeq results 
Mean methylation per patient
	PPIEL:Ex1-DMR	DIRAS3:Ex2-DMR	DIRAS3:TSS-DMR	GPR1-AS:TSS-DMR	ZDBF2/GPR1-AS:IG-DMR	NAP1L5:TSS-DMR	VTRNA2-1:DMR	FAM50B:TSS-DMR	PLAGL1:alt-TSS-DMR	IGF2R:Int2-DMR	SLC22A1	SLC22A3	WDR27:Int13-DMR	GRB10:alt-TSS-DMR	PEG10:TSS-DMR	MEST:alt-TSS-DMR	HTR5A:TSS-DMR	ERLIN2:Int6-DMR	PEG13:TSS-DMR	FANCC:In61-DMR	INPP5F:Int2-DMR	IC1 / H19/IGF2:IGDMR	IGF2:Ex9-DMR	IGF2:alt-TSS-DMR	KCNQ1	IC2 / KCNQ1OT1:TSS-DMR	KCNQ1DN	CDKN1C	OSBPL5	RB1:Int-DMR	MEG3/DLK1:IG-DMR	MEG3:TSS-DMR	RTL1	MEG8:Int2-DMR	MKRN3:TSS-DMR	MAGEL2:TSS-DMR	NDN:TSS-DMR	SNRPNalt-TSS-DMR	SNRPN:Int1-DMR1	SNRPN:Int1-DMR2	SNURF:TSS-DMR	UBE3A	ATP10A	GABRB3	GABRA5	IGF1R:Int2-DMR	ZNF597:3’-DMR	ZNF597:TSS-DMR	TCEB3C
	Oocyte gDMR	Oocyte gDMR	Oocyte gDMR	Oocyte gDMR	Sperm gDMR-secondary DMR	Oocyte gDMR	Oocyte gDMR	Oocyte gDMR	Oocyte gDMR	Oocyte gDMR			Oocyte gDMR	Oocyte gDMR	Oocyte gDMR	Oocyte gDMR	Oocyte gDMR	Oocyte gDMR	Oocyte gDMR	Oocyte gDMR	Oocyte gDMR	Sperm gDMR	Secondary gDMR	Sperm gDMR		Oocyte gDMR				Oocyte gDMR	Sperm gDMR	Secondary gDMR		Secondary gDMR	Oocyte gDMR-Secondary DMR	Secondary gDMR	Secondary gDMR	Secondary gDMR	Secondary gDMR	Secondary gDMR	Oocyte gDMR					Oocyte gDMR	Oocyte gDMR	Secondary gDMR
BWS-1	43.049	30.033	42.699	77.668	37.569	33.823	13.191	40.334	2.47	51.505	96.065	5.436	33.818	44.384	37.774	29.573	64.606	13.091	47.535	54.63	51.95	55.716	52.475	44.304	19.022	2.2204e-16	27.003	4.015	100	30.623	52.575	42.249	100	34.8085	79.578	80.238	47.225	35.224	43.009	48.83	40.254	2.2204e-16	2.2204e-16	59.126	4.3	61.396	49.475	37.634	100
BWS-3	48.515	28.563	40.779	80.148	37.299	34.683	27.643	27.243	40.854	14.851	95.68	3.14	57.666	24.622	39.494	7.901	37.134	15.552	47.105	17.602	47.265	55.776	49.64	43.284	21.027	14.841	10.971	3.885	100	33.643	53.515	44.564	100	29.773	74.987	76.408	47.445	34.433	44.869	55.211	41.689	2.2204e-16	2.2204e-16	70.042	2.89	42.444	43.814	44.764	100
BWS-4	67.727	17.192	38.924	95.52	96.45	33.883	0.88	47.715	39.529	27.178	93.969	3.42	32.968	32.533	35.924	2.2204e-16	47.385	8.491	47.13	2.595	58.866	46.78	45.265	43.504	19.722	5.911	18.862	3.755	100	17.332	54.33	43.924	100	30.723	80.608	85.2485	50.89	36.904	39.819	37.519	38.264	2.2204e-16	2.2204e-16	79.278	4.165	0.81	43.509	38.844	100
BWS-5	60.826	33.753	29.463	76.808	71.227	29.583	26.163	18.602	36.184	20.202	91.999	4.17	4.9355	14.381	39.774	3.93	47.245	9.276	39.959	4.005	26.708	45.475	49.385	48.515	19.082	7.936	22.202	4.36	100	25.293	57.756	36.674	100	27.093	75.408	83.508	42.654	27.663	37.124	34.168	35.319	2.2204e-16	2.2204e-16	60.316	4.9105	32.848	41.254	36.314	100
BWS-6	54.7555	23.622	22.642	75.288	44.134	27.538	0.4	25.433	44.134	24.027	94.854	6.356	2.2204e-16	34.193	37.539	11.996	44.654	21.702	36.614	1.965	46.18	51.135	46.835	43.014	17.107	7.001	21.422	4.49	100	28.438	56.136	43.364	100	33.583	77.328	80.943	39.244	25.643	35.1185	33.183	26.588	2.2204e-16	2.2204e-16	53.425	4.87	38.584	48.14	38.854	100
BWS-7	48.965	44.7845	45.46	84.008	37.234	28.683	26.483	39.729	26.803	35.504	98.455	3.81	9.991	34.243	37.944	26.468	42.634	47.275	46.895	40.309	56.291	50.66	52.375	52.185	13.071	9.206	18.757	4.025	100	27.933	54.615	43.154	100	33.198	81.208	81.258	42.824	30.223	42.359	39.334	36.769	2.2204e-16	2.2204e-16	32.668	3.08	26.808	44.044	36.244	100
BWS-10	44.784	35.334	43.819	87.869	84.628	33.193	1.95	33.573	43.544	39.234	95.94	3.31	11.156	36.079	38.549	25.233	47.295	44.214	44.224	7.361	55.386	52.63	53.985	48.495	16.342	5.571	26.368	4.045	100	30.293	52.615	43.894	100	24.882	81.268	75.818	43.304	29.303	42.364	35.614	37.944	2.2204e-16	2.2204e-16	48.355	3.1	32.153	38.784	39.164	100
BWS-11	21.942	33.663	10.671	86.634	76.818	26.488	0.99	40.784	3.74	17.212	96.375	4.145	2.2204e-16	4.03	38.354	25.173	44.584	24.382	45.25	24.332	38.334	45.1245	43.949	43.609	15.372	7.031	12.311	3.22	100	19.397	57.276	33.568	100	25.813	73.827	87.869	46.115	31.813	39.504	33.333	39.744	2.2204e-16	2.2204e-16	51.49	3.165	16.902	48.015	43.424	100
BWS-12	20.342	37.574	38.384	95.1595	99.985	2.2204e-16	5.496	39.899	45.785	18.967	93.164	3.08	28.363	1.205	37.364	24.247	29.693	8.271	45.345	2.47	20.037	46.715	34.528	45.245	17.582	5.191	18.212	3.745	100	28.363	54.635	42.254	100	29.958	79.093	72.537	43.004	29.478	42.199	34.7135	36.104	2.2204e-16	2.2204e-16	35.794	2.14	23.302	64.446	33.828	100
BWS-13	54.745	39.214	37.559	84.098	51.945	31.893	25.453	42.544	37.004	45.515	96.15	3.26	27.203	30.813	36.644	16.072	45.235	29.628	47.535	25.8675	40.869	44.664	50.535	43.129	14.581	26.028	18.382	3.77	100	30.073	53.675	43.494	100	31.448	67.627	81.978	41.274	28.458	38.069	40.084	35.849	2.2204e-16	2.2204e-16	58.201	3.88	25.303	46.635	45.125	100
BWS-14	26.078	17.672	21.102	82.223	93.929	26.188	21.532	6.276	18.392	42.409	93.259	3.73	10.571	15.452	30.178	14.931	65.787	36.654	36.874	14.861	27.933	43.434	48.245	41.574	16.787	0.275	15.457	3.895	100	18.002	51.395	31.773	100	24.982	63.866	59.641	43.044	29.873	32.503	37.874	28.418	2.2204e-16	2.2204e-16	50.02	2.48	7.261	47.065	34.023	100
BWS-15a	40.219	37.404	39.884	83.888	58.811	35.404	21.517	40.754	28.258	44.644	95.615	3.97	26.303	0.03	37.344	11.311	41.434	30.318	47.14	5.486	44.184	51.985	42.954	46.935	10.801	2.2204e-16	15.312	3.62	100	33.743	27.498	2.2204e-16	100	56.481	73.277	78.898	8.761	2.2204e-16	4.615	13.411	2.2204e-16	2.2204e-16	2.2204e-16	40.744	2.42	17.077	15.072	74.917	100
BWS-15b	46.045	25.423	32.703	85.289	36.104	5.751	2.18	14.9765	6.536	21.672	92.669	3.7	2.2204e-16	2.54	35.784	2.2204e-16	31.473	11.251	32.493	47.015	38.554	21.652	21.547	30.403	14.386	2.2204e-16	21.102	3.565	100	13.791	49.645	33.783	100	19.547	71.787	68.007	39.754	23.402	37.934	35.544	36.939	2.2204e-16	2.2204e-16	35.469	3.725	29.703	33.998	40.334	100
BWS-17	31.173	22.062	30.923	84.978	43.644	20.822	15.392	39.314	37.399	42.284	96.65	2.48	2.2204e-16	8.251	32.063	27.893	44.9245	7.296	36.604	1.54	22.982	43.734	43.994	40.094	11.691	1.765	7.041	3.12	100	20.782	54.365	38.854	100	30.463	78.088	81.633	28.323	15.442	29.033	27.893	28.718	2.2204e-16	2.2204e-16	42.829	2.885	10.211	40.104	46.185	100
BWS-18a	54.205	9.071	28.218	84.448	84.408	34.083	25.403	16.782	44.094	20.872	93.719	2.75	42.849	36.804	38.319	5.461	40.604	13.331	47.595	4.75	49.005	49.635	42.574	46.015	17.857	9.821	8.356	3.51	100	28.663	56.116	41.529	100	32.013	82.798	69.297	37.434	21.962	45.735	47.685	39.524	2.2204e-16	2.2204e-16	59.566	2.72	24.632	45.925	42.944	100
BWS-18b	50.755	8.361	28.003	88.959	85.129	30.573	24.137	15.852	42.159	21.972	95.94	3.64	36.644	41.624	38.414	3.53	36.584	11.371	43.644	7.481	46.045	49.88	45.37	49.03	12.341	11.181	10.026	3.48	100	27.393	56.556	40.764	100	27.313	79.978	74.987	44.484	22.592	45.315	48.435	36.534	2.2204e-16	2.2204e-16	60.556	2.75	24.052	39.094	45.675	100
BWS-19	59.596	37.264	41.634	73.257	62.086	27.873	19.322	35.159	44.824	41.504	94.9495	3.025	33.013	35.704	35.684	15.932	26.913	15.242	41.424	12.016	41.834	50.775	45.39	46.155	14.0215	2.2204e-16	9.731	3.5	100	3.44	52.045	43.494	100	32.173	79.468	72.817	46.625	29.833	40.479	40.914	36.074	2.2204e-16	2.2204e-16	64.126	2.74	2.2204e-16	44.624	35.804	100
BWS-20	48.425	34.398	29.913	68.897	39.424	32.043	30.173	31.828	40.769	43.884	94.349	4.4	15.382	33.293	35.844	8.381	48.115	32.053	41.624	8.151	59.326	52.185	45.035	48.185	13.196	8.886	30.133	4.39	100	25.758	51.655	39.064	100	23.732	71.237	56.826	37.804	25.683	36.034	49.185	34.533	2.2204e-16	2.2204e-16	19.742	4.53	25.193	59.376	43.584	100
BWS-22	32.123	38.254	31.088	73.377	49.065	23.542	19.442	21.992	22.897	35.814	95.59	5.071	16.627	21.422	38.114	19.742	42.664	39.364	37.534	4.64	28.083	49.315	55.7155	47.315	8.671	2.83	19.057	3.945	100	9.766	51.455	39.114	100	25.9425	86.244	77.418	40.714	34.583	41.544	40.859	32.303	2.2204e-16	2.2204e-16	43.054	3.815	13.751	38.744	35.834	100
mean MML	44.9616	29.0894	33.3615	82.5535	62.6257	27.1603	16.1972	30.4626	31.8618	32.0658	95.0206	3.83647	20.3942	23.7686	36.9002	14.6197	43.6297	22.0401	42.7644	15.1093	42.0964	47.7511	45.7788	44.7889	15.4031	6.49863	17.4055	3.80711	100	23.8277	52.5188	38.1849	100	30.2066	76.7197	76.07	40.5748	26.9743	37.7698	38.6205	33.7667	2.2204e-16	2.2204e-16	50.779	3.39818	23.8121	43.7957	41.7629	100
SD from the controls' mean	2.05136	2.09816	4.12687	2.86196	-18.8634	3.53128	0.656726	5.87525	2.615	2.58681	1.37639	-1.38926	0.945721	3.76513	0.647504	5.31598	1.4634	3.57855	3.10561	3.81939	2.32362	4.04718	2.30119	1.01336	-0.395899	8.77442	0.504359	-1.33474	-0.105409	3.00507	1.14606	3.52371	/	1.09647	1.28806	2.77021	0.919509	1.28242	1.90406	-0.0441671	2.83694	/	/	1.67983	-0.00407958	3.81205	0.373992	-0.454932	-0.127011
number of LOMs/ GOMs	5 LOM	4 LOM	10 LOM	7 LOM	14 GOM	8 LOM	/	11 LOM	7 LOM	9 LOM	2 LOM	1 GOM	/	9 LOM	1 LOM	13 LOM	3 LOM	12 LOM	8 LOM	14 LOM	5 LOM	3 LOM	2 LOM	1 LOM	/	19 LOM	/	/	/	7 LOM	1 LOM	8 LOM	/	1 LOM, 1 GOM	2 LOM	6 LOM	2 LOM	2 LOM	3 LOM	1 LOM	5 LOM	/	/	2 LOM	/	13 LOM	1 LOM	1 GOM	/
frequency of LOMs/GOMs	26,3%	21,1%	52,6%	36,8%	73,7%	42,1%	0%	57,9%	36,8%	47,4%	10,5%	5,3%	0%	47,4%	5,3%	68,4%	15,8%	63,2%	42,1%	73,7%	26,3%	15,8%	10,5%	5,3%	0%	100%	0%	0%	0%	36,8%	5,3%	42,1%	0%	10,5%	10,5%	31,6%	10,5%	10,5%	15,8%	5,3%	26,3%	0%	0%	10,5%	0%	68,4%	5,3%	5,3%	0%
SRS-1	43.544	34.163	40.524	81.878	92.509	26.673	0.275	10.566	28.668	50.27	96.255	3.92	2.2204e-16	0.24	34.808	2.2204e-16	16.192	10.151	37.904	2.195	50.645	2.21	10.596	16.682	7.791	4.245	21.597	3.515	100	4.01	26.953	4.855	100	55.806	78.023	77.148	42.694	22.692	37.554	38.474	35.054	2.2204e-16	2.2204e-16	34.353	2.86	2.72	8.191	66.847	100
SRS-2	55.266	41.354	41.454	86.454	44.274	30.013	2.56	37.154	43.714	45.475	95.42	2.835	93.209	35.694	35.464	24.647	55.871	27.763	43.629	15.0765	38.864	39.759	54.39	41.664	11.391	24.092	15.907	3.86	100	28.068	50.665	39.324	100	30.983	77.068	82.078	43.974	25.133	39.209	34.173	38.104	2.2204e-16	2.2204e-16	67.847	2.675	44.729	43.469	36.759	100
SRS-3	43.084	58.336	41.144	71.847	75.058	33.918	20.802	42.644	13.281	62.506	86.744	4.86	32.073	11.571	37.264	0.72	39.564	16.382	47.495	15.607	58.996	35.134	47.135	33.193	23.992	33.938	41.674	4.05	100	33.783	53.305	47.115	100	27.233	83.833	86.819	57.606	33.993	42.789	34.868	38.554	2.2204e-16	2.2204e-16	58.846	10.746	32.913	14.981	72.987	100
SRS-4	34.823	91.449	43.934	83.028	41.314	34.293	19.557	47.415	25.363	51.855	96.3	4.76	7.151	31.508	2.2204e-16	4.96	46.925	46.31	40.174	47.29	62.086	22.657	29.223	33.498	15.2865	40.364	23.172	3.3	100	31.143	52.465	42.064	100	30.913	80.558	84.278	46.805	33.583	47.36	42.089	38.904	2.2204e-16	2.2204e-16	50.675	4.465	45.025	35.624	33.858	100
SRS-5	13.341	9.791	6.501	89.049	89.079	1.94	1.1	14.366	13.871	24.8575	94.829	3.95	4.87	1.62	35.554	2.2204e-16	38.884	8.431	23.922	3.825	34.088	2.2204e-16	27.233	17.682	12.431	2.2204e-16	14.501	3.24	100	11.411	45.625	27.083	100	40.439	78.378	76.103	37.274	28.273	43.049	34.553	38.109	2.2204e-16	2.2204e-16	32.513	2.55	11.986	34.443	52.885	100
SRS-6	64.336	37.504	38.704	89.594	44.169	34.373	34.153	41.144	51.305	22.082	93.274	3.68	2.2204e-16	37.214	39.029	2.2204e-16	41.154	16.642	41.644	6.606	17.237	2.2204e-16	20.342	13.561	12.291	2.2204e-16	22.332	3.36	100	30.133	51.835	41.374	100	32.928	80.468	84.898	44.274	28.233	38.524	48.74	34.528	2.2204e-16	2.2204e-16	65.977	3.28	16.342	47.195	81.028	100
SRS-7	20.462	18.452	23.132	80.658	88.989	24.052	1.33	13.371	45.31	41.414	93.309	3.835	0.935	20.312	38.424	24.832	34.508	24.052	47.125	6.836	47.925	33.533	33.568	35.789	17.267	10.041	22.097	3.83	100	7.771	47.195	43.364	100	30.083	77.918	79.403	42.394	24.632	41.729	39.554	38.819	2.2204e-16	2.2204e-16	49.225	5.0105	3.79	29.123	50.035	100
SRS-8	50.355	38.469	43.394	77.538	89.364	35.2685	1.745	24.162	43.579	24.682	95.635	3.85	12.931	36.559	36.599	23.872	53.18	19.217	45.055	3.87	50.485	9.461	37.574	28.568	10.961	40.399	22.832	3.72	100	21.167	40.954	31.833	100	34.953	77.018	84.7885	48.655	31.423	42.594	40.729	39.894	2.2204e-16	2.2204e-16	78.538	4.57	17.117	36.494	69.237	100
mean MML	40.6514	41.1898	34.8484	82.5057	70.5945	27.5663	10.1903	28.8528	33.1364	40.3927	93.9707	3.96125	18.8961	21.8398	32.1427	9.87888	40.7848	21.1185	40.8685	12.6632	45.0408	17.8443	32.5076	27.5796	13.9263	19.1349	23.014	3.60938	100	20.9357	46.1246	34.6265	100	35.4172	79.158	81.9394	45.4595	28.4953	41.601	39.1475	37.7458	2.2204e-16	2.2204e-16	54.7468	4.51956	21.8277	31.19	57.9545	100
SD from the controls' mean	2.77609	0.805585	3.63758	2.87279	-25.1259	3.3775	0.998897	6.4746	2.30623	1.75111	2.15007	-1.51544	1.02834	4.24164	2.94149	6.99273	1.98633	3.72336	4.06443	4.15794	1.93992	18.5022	4.76016	5.72081	-0.0980249	5.94785	-0.609502	-0.957485	-0.105409	4.06797	2.99451	5.39127	/	-0.0650121	0.775556	1.61665	-0.345533	0.90418	0.643173	-0.16823	1.28761	/	/	1.36172	-0.980712	4.13588	2.18314	-4.85492	-0.127011
number of LOMs/ GOMs	3 LOM	2 LOM, 1 GOM	2 LOM	3 LOM	7 GOM	3 LOM	/	5 LOM	4 LOM	3 LOM	1 LOM	/	1 GOM	4 LOM	1 LOM	5 LOM	2 LOM	6 LOM	3 LOM	7 LOM	2 LOM	8 LOM	6 LOM	8 LOM	/	5 LOM	1 GOM	/	/	3 LOM	2 LOM	3 LOM	/	1 GOM	/	/	/	0 LOM	1 LOM	/	/	/	/	2 LOM	/	5 LOM	2 LOM	5 GOM	/
frequency of LOMs/GOMs	37,5%	37,5%	25%	37,5%	87,5%	37,5%	0%	62,5%	50%	37,5%	12,5%	0%	12,5%	50%	12,5%	62,5%	25%	75,0%	37,5%	87,5%	25%	100%	75,0%	100%	0%	62,5%	12,5%	0%	0%	37,5%	25%	37,5%	0%	12,5%	0%	0%	0%	0%	12,5%	0%	0%	0%	0%	25%	0%	62,5%	25%	62,5%	0%
mean controls	57.1615	48.7312	45.9025	95.1675	38.6226	36.4833	27.7263	46.2436	42.6558	57.8408	96.8883	2.46266	37.5412	39.0091	38.2431	29.6499	51.5911	44.815	48.9053	42.7054	59.9266	56.1245	58.1984	48.4936	13.4403	45.7249	19.9451	3.10753	99.9848	32.0039	56.4833	44.899	100	35.1256	82.8478	90.1652	44.1253	32.131	43.5553	38.4329	41.0527	0	0	71.7309	3.3935	47.171	46.4016	40.0888	99.8282
SD	5.94726	9.36144	3.03886	4.40747	1.27247	2.64012	17.5554	2.68602	4.12771	9.964	1.35697	0.988883	18.1311	4.04782	2.07389	2.82737	5.44037	6.36429	1.97735	7.22527	7.67346	2.06896	5.39704	3.65577	4.95786	4.47053	5.03516	0.524125	0.143866	2.7208	3.45922	1.9054	0	4.48619	4.75757	5.08813	3.86126	4.02106	3.03847	4.24785	2.56825	0	0	12.4726	1.14821	6.12764	6.96774	3.67992	1.3524
+3SD	75.0033	76.8155	55.019	108.39	42.44	44.4037	80.3926	54.3017	55.0389	87.7328	100.959	5.42931	91.9345	51.1526	44.4647	38.132	67.9122	63.9079	54.8373	64.3812	82.947	62.3314	74.3895	59.4609	28.3139	59.1365	35.0505	4.67991	100.416	40.1663	66.861	50.6152	100	48.5842	97.1205	105.43	55.7091	44.1942	52.6707	51.1764	48.7574	0	0	109.149	6.83813	65.5539	67.3048	51.1285	103.885
-3SD	39.3197	20.6469	36.7859	81.9451	34.8052	28.563	-24.94	38.1856	30.2727	27.9488	92.8174	-0.503989	-16.8522	26.8657	32.0214	21.1678	35.27	25.7221	42.9732	21.0296	36.9062	49.9177	42.0073	37.5263	-1.43327	32.3133	4.83956	1.53516	99.5532	23.8415	46.1056	39.1828	100	21.667	68.5751	74.9008	32.5415	20.0678	34.4398	25.6893	33.3479	0	0	34.3132	-0.0511291	28.788	25.4983	29.049	95.771
Abbreviations:
MML	Median methylation level
SD:	Standard deviation
[truncated: 17 more columns]

## Sheet: 4) Molecular MLID criteria
general information	ImprintSeq: results		Molecular MLID criteria, delinated from ImprintSeq
patients	significant methylation alterations with 3 SD	significant high methylation alterations with 3 SD	CID-specific imprinting defect	HMAs at CID-associated iDMRs (CID-specific imprinting defect excluded)	HMAs at nonCID iDMRs	criteria fullfilled
BWS-1	6	5	1	1	3	✓
BWS-2a	NA	NA	NA	NA	NA	NA
BWS-2b	NA	NA	NA	NA	NA	NA
BWS-3	14	11	1	2	8	✓
BWS-4	19	15	1	2	12	✓
BWS-5	24	14	1	2	11	✓
BWS-6	16	9	1	1	7	✓
BWS-7	7	5	1	0	4	✓
BWS-8	NA	NA	NA	NA	NA	NA
BWS-9	NA	NA	NA	NA	NA	NA
BWS-10	9	6	1	0	5	✓
BWS-11	19	11	1	2	8	✓
BWS-12	21	17	1	1	15	✓
BWS-13	6	3	1	0	2	✓
BWS-14	31	21	1	3	17	✓
BWS-15a	31	22	1	5	16	✓
BWS-15b	24	19	1	3	15	✓
BWS-16	NA	NA	NA	NA	NA	NA
BWS-17	25	12	1	2	9	✓
BWS-18a	16	13	1	1	11	✓
BWS-18b	14	12	1	1	10	✓
BWS-19	20	12	1	0	11	✓
BWS-20	17	10	1	1	8	✓
BWS-21	NA	NA	NA	NA	NA	NA
BWS-22	26	14	1	2	11	✓
SRS-1	30	26	1	5	20	✓
SRS-2	7	3	1*	1	2	✓
SRS-3	18	15	1	3	11	✓
SRS-4	12	8	1	1	6	✓
SRS-5	35	28	1	5	22	✓
SRS-6	16	14	1	2	11	✓
SRS-7	28	23	1	3	19	✓
SRS-8	18	11	1	0	10	✓
SRS-9	NA	NA	NA	NA	NA	NA
SRS-10	NA	NA	NA	NA	NA	NA
SRS-11	NA	NA	NA	NA	NA	NA
* ImpDis specific imprinting defect is not classified as HMA

## Sheet: 5) iDMRs MS-MLPA ImprintSeq
MS-MLPA assay ME034		position in GRCh37/hg19		ImprintSeq (GRCh37/hg19)
probe number	gene	region covered by MS-MLPA probes	length (bp)	region covered by ImprintSeq probes (PMID:34906518)	length (bp)	number CpGs
18460-L32287	PLAGL1	chr6:144,328,907-144,328,972	65	PLAGL1:alt-TSS-DMR: 144,328,078 - 144,329,888	1810	143
18458-L23635	PLAGL1	chr6:144,329,262-144,329,315	53
18700-L18819	GRB10	chr7:50,850,501-50,850,560	59	GRB10:alt-TSS-DMR: 50,848,726 - 50,861,638	12 912	476
15742-L18941	GRB10	chr7:50,850,738-50,850,793	55
19546-L17775	MEST	chr7:130,131,350-130,131,413	63	MEST:alt-TSS-DMR: 130,125,836 - 130,134,388	8552	226
21198-L17768	MEST	chr7:130,132,134-130,132,188	56
06266-L05772	H19	chr11:2,019,380-2,019,430	50	H19/IGF2:IG-DMR: 2,018,813 - 2,024,740	5924	249
14792-L16503	H19	chr11:2,019,523-2,019,583	60
14063-L08764	H19	chr11:2,019,693-2,019,745	52
07171-L06780	KCNQ1OT1	chr11:2,720,543-2,720,594	51	KCNQ1OT1:TSS-DMR: 2,719,948 - 2,722,259	2311	192
23000-L31883	KCNQ1OT1	chr11:2,721,020-2,721,079	87
15754-L18942	MEG3	chr14:101,292,044-101,292,109	65	MEG3:TSS-DMR: 101,290,524 - 101,293,978	3454	188
19547-L25282	MEG3	chr14:101,292,326-101,292,391	65
23004-L32022	MEG8	chr14:101,370,797-101,370,863	66	MEG8:Int2-DMR: 101,370,741 - 101,371,419	678	43
22735-L32029	MEG8	chr14:101,370,918-101,370,988	70
04106-L13905	SNRPN	chr15:25,200,109-25,200,178	69	SNURF:TSS-DMR: 25,200,004 - 25,201,976	1972	113
22586-L32289	SNRPN	chr15:25,201,141-25,201,210	69			113
19532-L26047	PEG3	chr19:57,349,964-57,350,021	57	PEG3:TSS-DMR: 57,348,493 - 57,353,271	4778	221
19531-L32288	PEG3	chr19:57,351,691-57,351,754	63
12861-L13981	PEG3	chr19:57,352,215-57,352,278	63
18126-SP0007-L22614	NESP55	chr20:57,414,926-57,415,012	86	GNAS-NESP:TSS-DMR: 57,414,039 - 57,418,612	4573	257
22363-L22606	GNAS-AS1	chr20:57,426,013-57,426,070	52	GNAS-AS1:TSS-DMR: 57,425,649 - 57,428,033	2384	128
19545-L17516	GNASXL	chr20:57,430,117-57,430,171	54	GNAS-XL:Ex1-DMR: 57,428,905 - 57,431,463	2558	200
15645-L26874	GNASXL	chr20:57,430,193-57,430,258	65
03882-L22603	GNAS A/B	chr20:57,464,364-57,464,424	60	GNAS A/B:TSS-DMR: 57,463,265 - 57,467,904	4639	518

## Sheet: 6) MS-MLPA vs. ImprintSeq
iDMR	PLAGL1: alt-TSS-DMR		GRB10: alt-TSS-DMR		MEST: alt-TSS-DMR			H19/IGF2: IG-DMR			MEG3: TSS-DMR			SNURF: TSS-DMR			PEG3: TSS-DMR			GNAS-NESP: TSS-DMR		GNAS-AS1: TSS-DMR		GNAS-XL: TSS-DMR		GNAS A/B: TSS-DMR
method	MS-MLPA	ImprintSeq	MS-MLPA	ImprintSeq	MS-MLPA	ImprintSeq	pyrosequencing	MS-MLPA	ImprintSeq	pyrosequencing	MS-MLPA	ImprintSeq	pyrosequencing	MS-MLPA	ImprintSeq	pyrosequencing	MS-MLPA	ImprintSeq	pyrosequencing	MS-MLPA	ImprintSeq	MS-MLPA	ImprintSeq	MS-MLPA	ImprintSeq	MS-MLPA	ImprintSeq
BWS-5			normal	LOM (-6,1 SD)				normal	LOM (-5,0 SD)	normal	normal	LOM (-4,3 SD)	normal							normal	LOM (-5,3 SD)	normal	LOM (-4,1 SD)	normal	LOM (-5,6 SD)	normal	LOM (-3,9 SD)
BWS-11											normal	LOM (-5,9 SD)	normal
BWS-12																	GOM	normal (-1,1 SD)	normal
BWS-14	normal	LOM (-5,9 SD)	normal	LOM (-6,1 SD)	normal	LOM (-5,3 SD)	normal	normal	LOM (-6,0 SD)	normal	normal	LOM (-6,9 SD)	normal	normal	LOM (-4,9 SD)	normal
BWS-15a											normal	LOM (-5,8 SD)	normal				normal	LOM (-5,1)	normal
BWS-15b																				normal	LOM (-5,1 SD)
BWS-17														normal	LOM (-4,2 SD)	normal
BWS-18a																	GOM	normal (-1 SD)	GOM
BWS-18b																	GOM	normal (-0,8 SD)	GOM
SRS-7																	normal	LOM (-5,1 SD)	normal

## Sheet: 7) WES results
familiy	gene	transcript	DNA variation	predicted coding effect	predicted protein	zygositiy	previously published
mother BWS-2	NLRP2	NM_017852.4	c.1479_1480del	frameshift	p.(Arg493Serfs*32)	homozygous	Eggermann et al. 2022 (family 1), Begemann et al. 2018 (family 1)
BWS-2a						heterozygous
BWS-2b
BWS-4	NLRP7	NM_001127255.1	c.1614T>A	missence	p.(Phe538Leu)	heterozygous	no
mother BWS-15	PADI6	NM_207421.3	c.1114A>G and c.2069G>A	missence and nonsense	p.(Thr372Ala) and p.(Trp690*)	compound heterozygous	Eggermann et al. 2022 (family 20), Eggermann et al. 2021
BWS-15a			c.2069G>A	nonsense	p.(Trp690*)	heterozygous
BWS-15b			c.1114A>G	missence	p.(Thr372Ala)
mother SRS-1	NLRP2	NM_017852.4	c.2860_2861del	frameshift	p.(Cys954Glnfs*18)	heterozygous	Eggermann et al. 2022 (family 3), Begemann et al. 2018 (family 3)
SRS-1			none
mother SRS-2	NLRP5	NM_153447.4	c.1156_1158dup	in-frame	p.(Pro387dup)	heterozygous	Eggermann et al. (family 10), Docherty et al. (family 4)
SRS-2			none
mother SRS-6	NLRP2	NM_017852.4	c.2237del	frameshift	p.(Asn746Thrfs*4)	heterozygous	Eggermann et al. 2022 (family 2), Begemann et al. 2018 (family 2)
SRS-6
mother SRS-8	PADI6	NM_207421.3	c.433A>G	missense	p.(Lys145Glu)	heterozygous	Egermann et al. 2022 (family 24), Begemann et al. 2018 (family 12)
SRS-8			none
The unpublished variant in NLRP7 is marked in red

## Sheet: 8a) clinical scores BWS-MLID
patients	SGA	postnatal growth failure	relative macrocephaly	protruding forehead	body asymmetry	feeding difficulties	NH-CSS score	macroglossia	exomphalos	lateralized overgrowth	Wilms tumor	Hyper-insulinsism	pathology findings	birthweight > 2SD	facial naevus simplex	polyhydramnios/ placentomegaly	Ear creases/ pits	transient hypoglycaemia	BWSp tumors	nephromegaly/ hepatomegaly	umbilical hernia/ diastasis recti	BWSp score	development delay
BWS-1	NA	NA	NA	NA	NA	NA	NA	NA	NA	NA	NA	NA	NA	NA	NA	NA	NA	NA	NA	NA	NA	NA	NA
BWS-2a	NA	NA	NA	NA	NA	NA	NA	NA	Y	NA	NA	NA	NA	NA	NA	NA	NA	Y	NA	NA	NA	3/3	Y
BWS-2b	NA	NA	NA	NA	NA	NA	NA	Y	NA	NA	NA	NA	NA	NA	NA	NA	NA	NA	NA	NA	NA	2/2	Y
BWS-3	N	N	N	N	N	N	0/6	Y	N	N	N	N	N	N	Y	Y	N	Y	N	N	Y	6/20	N
BWS-4	NA	NA	NA	NA	NA	NA	NA	NA	NA	NA	NA	NA	NA	NA	NA	NA	NA	NA	NA	NA	NA	NA	NA
BWS-5	N	N	N	N	N	Y	1/6	Y	N	N	N	N	N	Y	Y	Y	N	N	N	N	Y	6/20	N
BWS-6	Y	N	N	Y	Y	Y	4/6	Y	N	Y	N	N	N	N	N	N	Y	N	N	N	N	5/20	Y
BWS-7	NA	N	N	N	Y	N	1/5	Y	N	Y	N	N	N	NA	Y	N	N	N	N	N	N	5/19	N
BWS-8	N	N	N	N	N	NA	0/5	Y	N	N	N	N	N	N	Y	N	N	N	N	N	N	3/20	Y
BWS-9	N	N	N	NA	Y	NA	1/4	Y	N	Y	NA	N	NA	Y	NA	N	Y	N	NA	N	N	6/14	NA
BWS-10	NA	NA	NA	NA	NA	NA	NA	NA	NA	NA	NA	NA	NA	NA	NA	NA	NA	NA	NA	NA	NA	NA	NA
BWS-11	N	N	N	NA	N	NA	0/4	N	NA	N	N	N	N	N	Y	Y	N	N	N	N	N	2/18	NA
BWS-12	N	N	N	N	N	N	0/6	Y	N	N	N	N	N	N	Y	Y	Y	N	N	N	Y	6/20	N
BWS-13	NA	NA	NA	NA	NA	NA	NA	NA	NA	NA	NA	NA	NA	NA	NA	NA	NA	NA	NA	NA	NA	NA	NA
BWS-14	NA	NA	NA	NA	NA	NA	NA	NA	NA	NA	NA	NA	NA	NA	NA	NA	NA	NA	NA	NA	NA	NA	N
BWS-15a	N	NA	N	NA	NA	NA	0/2	Y	Y	NA	NA	NA	NA	NA	NA	Y	Y	Y	NA	NA	Y	8/8	N
BWS-15b	N	NA	N	Y	NA	NA	1/3	Y	Y	NA	N	N	N	N	NA	Y	Y	Y	N	N	N	7/17
BWS-16	N	Y	N	N	Y	Y	3/6	Y	Y	Y	N	Y	N	N	Y	Y	Y	N	N	Y	Y	13/20	Y
BWS-17	N	N	N	NA	Y	NA	1/4	Y	N	Y	N	N	N	N	Y	Y	Y	Y	N	N	Y	9/20	NA
BWS-18a	NA	NA	NA	NA	NA	NA	NA	NA	NA	NA	NA	NA	NA	NA	NA	NA	NA	NA	NA	NA	NA	NA	NA
BWS-18b	NA	NA	NA	NA	NA	NA	NA	NA	NA	NA	NA	NA	NA	NA	NA	NA	NA	NA	NA	NA	NA	NA	NA
BWS-19	N	N	N	N	Y	Y	2/6	Y	Y	Y	N	N	N	N	Y	Y	N	Y	N	N	N	9/20	N
BWS-20	N	N	N	N	Y	Y	2/6	N	Y	Y	N	N	N	N	N	N	Y	Y	N	N	N	6/20	N
BWS-21	N	N	N	N	Y	N	1/6	Y	NA	Y	N	N	N	N	Y	Y	Y	N	N	N	N	7/18	N
BWS-22	NA	NA	NA	NA	NA	NA	NA	NA	NA	NA	NA	NA	NA	NA	NA	NA	NA	NA	NA	NA	NA	NA	NA
frequency in BWS/MLID	7.1% (1/14)	7.7% (1/13)	0% (0/15)	18.2% (2/11)	61.5% (8/13)	55.5% (5/9)	average 1.63*	87.5% (14/16)	42.9% (6/14)	61.5% (8/13)	0% (0/13)	0% (0/14)	0% (0/13)	15.4% (2/13)	83.3% (10/12)	60.0% (9/15)#	60.0% (9/15)	43.8% (7/16)	0% (0/13)	7.1% (1/14)	40.0% (6/15)	average 7.0*	35.7% (5/14)
frequency in single locus IC2-LOM (PMID: 24335096; n=257)	NA	NA	NA	NA	NA	NA	NA	97.6% (249/255)	66.7% (114/171)	20.3% (47/232)	0% (0/257)	NA	NA	NA	57.0% (122/214)	NA	65.4% (161/246)	40.2% (96/239)	1.9% (5/257)	39.1% (86/220)	67.1% (171/255)	NA	NA
frequency in single locus IC2-LOM (PMID: 25898929; n=190)	NA	NA	NA	NA	NA	NA	NA	88.4%	0.3	45.8%	NA	NA	NA	58.4%	48.4%	15.3 % (polyhydramnios)	50.5%	31.6%	1.6% (neoplasms)	27.9%	13.2 %/ 23.7%	NA	NA
* average for the patients for whom all criteria were recorded
# 40.0% (6/15) polyhydramnios
Abbreviations:
N:	no/criteria not fulfilled
NA:	Not assesed
NH-CSS:	Netchine-Harbison clinical scoring system
Y:	yes/criteria fulfilled

## Sheet: 8b) clinical scores SRS-MLID
patients	SGA	postnatal growth failure	relative macrocephaly	protruding forehead	body asymmetry	feeding difficulties	NH-CSS score	macroglossia	exomphalos	lateralized overgrowth	Wilms tumor	Hyper-insulinsism	pathology findings	birthweight > 2SD	facial naevus simplex	polyhydramnios/ placentomegaly	Ear creases/ pits	transient hypoglycaemia	BWSp tumors	nephromegaly/ hepatomegaly	umbilical hernia/ diastasis recti	BWSp score	development delay
SRS-1	Y	Y	Y	N	Y	Y	5/6	N	N	N	N	N	N	N	N	N	N	N	N	N	N	0/20	Y
SRS-2	Y	Y	N	Y	Y	Y	5/6	N	N	N	N	N	N	N	N	N	Y	N	N	N	N	1/20	N
SRS-3	NA	NA	NA	NA	NA	NA	NA	NA	NA	NA	NA	NA	NA	NA	NA	NA	NA	NA	NA	NA	NA	NA	NA
SRS-4	Y	Y	Y	NA	Y	NA	4/4	N	N	N	N	N	N	N	N	N	N	N	N	N	N	0/20	NA
SRS-5	NA	NA	NA	NA	NA	NA	NA	NA	NA	NA	NA	NA	NA	NA	NA	NA	NA	NA	NA	NA	NA	NA	NA
SRS-6	Y	Y	Y	Y	Y	N	5/6	N	N	N	N	N	N	N	N	N	Y	N	N	N	N	1/20	N
SRS-7	N	N	N	Y	Y	N	2/6	N	N	N	N	N	N	N	N	N	N	N	N	N	Y	1/20	N
SRS-8	Y	Y	Y	Y	N	N	4/6	NA	NA	NA	NA	NA	NA	NA	NA	NA	NA	NA	NA	NA	NA	NA	NA
SRS-9	Y	Y	NA	Y	Y	N	4/5	N	N	N	N	N	N	N	Y	N	N	N	N	N	N	1/20	Y
SRS-10	Y	N	Y	Y	N	Y	4/6	N	N	N	N	N	N	N	N	N	Y	N	N	N	Y	2/20	Y
SRS-11	NA	NA	NA	NA	NA	NA	NA	NA	NA	NA	NA	NA	NA	NA	NA	NA	NA	NA	NA	NA	NA	NA	NA
fequency in SRS/MLID	87.5% (7/8)	75.0% (6/8)	71.4% (5/7)	85.7% (6/7)	75.0% (6/8)	42.9% (3/7)	average 4.17*	0% (0/7)	0% (0/7)	0% (0/7)	0% (0/7)	0% (0/7)	0% (0/7)	0% (0/7)	14.3% (1/7)	0% (0/7)	42.9% (3/7)	0% (0/7)	0% (0/7)	0% (0/7)	28.6% (2/7)	average 0.86*	50.0% (3/6)
frequency in single locus IC1-LOM (PMID: 25951829; n=35)	100% (35/35)	100% (34/34)	96,9% (31/32)	97,0% (32/33)	94,3% (33/35)	100% (35/35)	average 5.86	NA	NA	NA	NA	NA	NA	0% (0/35)	NA	NA	NA	NA	NA	NA	NA	NA	17.4% (4/23)
* average for the patients for whom all criteria were recorded
# 42.9% (6/19) polyhydramnios

## Sheet: 9) birth parameters
patients	mode of delivery	gestational age	birth weight (g/ SD/ centile)	birth length (cm/ SD/ centile)
BWS-1	NA	NA	NA	NA
BWS-2a	NA	NA	NA	NA
BWS-2b	NA	NA	NA	NA
BWS-3	spontaneous vaginal delivery	34+1	3060/1.59/94	54/2.63/>99
BWS-4	NA	NA	NA	NA
BWS-5	spontaneous vaginal delivery	38+5	4600/3.11/>99	59/3.63/>99
BWS-6	caesarean section	34+6	1700/-2.01/2	42/-2.05/2
BWS-7	spontaneous vaginal delivery	39+0	3680/0.45/67	54/0.91/82
BWS-8	spontaneous vaginal delivery	40+5	4135/1.38/92	50/-0.94/17
BWS-9	NA	39+5	4570/ 2.7/ >99	55/ 1.58/ 94
BWS-10	NA	NA	NA	NA
BWS-11	spontaneous vaginal delivery	38+2	3470/ 0.25/ 60	52/ 0.29/ 61
BWS-12	spontaneous vaginal delivery	39+6	3300/ -0.37/ 36	55/ 1.54/ 94
BWS-13	NA	NA	NA	NA
BWS-14	NA	NA	NA	NA
BWS-15a	caesarean section	29+2	1240/ 0/ 50	39/ 0.15/ 56
BWS-15b	caesarean section	34+6	1960/ -1.16/ 12	44/ -1.06/ 14
BWS-16	caesarean section	27+3	1100/ 0.51/ 69	34.5/ -0.4/ 34
BWS-17	NA	35+4	3010/ 0.58/ 72	47.5/ -0.4/ 34
BWS-18a	NA	NA	NA	NA
BWS-18b	NA	NA	NA	NA
BWS-19	caesarean section	32+5	2150/ 0.56/ 71	47/ 1.07/ 86
BWS-20	spontaneous vaginal delivery	37+3	3070/ -0.28/ 39	50/ -0.25/ 40
BWS-21	spontaneous vaginal delivery	39+0	3490/ 0.35/ 64	53/ 0.86/ 81
BWS-22	NA	NA	NA	NA
average for BWS/MLID	38.5% (5/13) caesarean section	36.1	0.51 SD/ 61th	0.50 SD/ 60th
average for single locus IC2-LOM (PMID: 24335096)	NA	36.4	1.6 SD	0.90 SD
SRS-1	caesarean section	27+5	465/ -2.45	28/ -2.44
SRS-2	caesarean section	31+5	995/ -1.91	35/ -2.14
SRS-3	NA	NA	NA	NA
SRS-4	NA	32-36	860	33
SRS-5	NA	NA	NA	NA
SRS-6	caesarean section	35+1	980/ -3.81	35/ -4.84
SRS-7	caesarean section	36+0	2650/ -0.23	46/ -0.92
SRS-8	NA	40+0	1950/ -3.8	45/ -3.26
SRS-9	spontaneous vaginal delivery	38+0	1870/ -3.09	42/ -3.65
SRS-10	spontaneous vaginal delivery	40+0	2240/ -2.92	46/ -2.59
SRS-11	NA	NA	NA	NA
average for SRS/MLID	66.7% (4/6) caesarean sectio	35.5	-2.60 SD	-2.83 SD
average for single locus IC1-LOM (PMID: 25951829)	NA	37.2	-3.16 SD	-4.51 SD

[truncated: 2 more sheets: 10) reproductive history, 11) frequently affected iDMRs]
